# Supplementary material for: Resolution of Symptoms of Suspected Nonatypical Endometrial Hyperplasia Using Herbal Medicine Modified Sihogyeji-Tang Monotherapy: A Case Report with Ultrasound Monitoring
Source: Life (Basel). 2025 Feb 7;15(2):256. doi: 10.3390/life15020256 (PMC11856214; doi:10.3390/life15020256)
Supplement: Supplementary file 1 [file life-15-00256-s001.zip]

Archive with 1 entries (1 files):
- life-3462469-supplementary.pdf
